# Supplementary material for: EYA4 promotes cellular senescence by enhancing P21 transcription through interaction with SIX2
Source: Adv Biotechnol (Singap). 2026 Apr 17;4(2):17. doi: 10.1007/s44307-026-00109-8 (PMC13087065; doi:10.1007/s44307-026-00109-8)
Supplement: Supplementary file 1 — Supplementary Material 1. [file 44307_2026_109_MOESM1_ESM.xlsx]

## Sheet: Sheet1
Table S1. RT-PCR primers used in this study
Target gene	Sequence
EYA4	F:AGACTCAGTATTCGGGGATGC R:CCCAAATCGTAAGTGGGCAAG
SIX1	F:CTGCCGTCGTTTGGCTTTAC R:GCTCTCGTTCTTGTGCAGGT
SIX2	F:CCAATTCTAACAGCCACAACC R:GGCTGGATGATGAGTGGTCT
SIX3	F:CTGCCCACCCTCAACTTCTC R:GCAGGATCGACTCGTGTTTGT
SIX4	F:AGCAGCTCTGGTACAAGGC R:CTTGAAACAATACACCGTCTCCT
SIX5	F:TGCAAGAGCGAGTCTGATGG R:GGTCCCTGCCAGGAATATGG
SIX6	F:ACCTGTGGACAAGTACCGAGT R:TTGCTGGGGTTAGGGTATGGA
p16	F:ATGGAGCCTTCGGCTGACT R:GTAACTATTCGGTGCGTTGGG
p21	F:TCACTGTCTTGTACCCTTGTGC R:GGCGTTTGGAGTGGTAGAAA
p53	F:GAGGTTGGCTCTGACTGTACC R:TCCGTCCCAGTAGATTACCAC
