# Supplementary material for: EYA4 promotes cellular senescence by enhancing P21 transcription through interaction with SIX2
Source: Adv Biotechnol (Singap). 2026 Apr 17;4(2):17. doi: 10.1007/s44307-026-00109-8 (PMC13087065; doi:10.1007/s44307-026-00109-8)
Supplement: Supplementary file 2 — Supplementary Material 2. [file 44307_2026_109_MOESM2_ESM.xlsx]

## Sheet: Sheet1
Table S2. ChIP-PCR primers used in this study
Name	Sequence
p1	F:AAGTGCCCTCCTGCAGCACG R:AGCGCGGCCCTGATATACAACC
p2	F:CCAGTTTCCCCAGCAGTGTAT R:TCCCTACACCCTACACTCACC
p3	F:CTGAAAGCAGAGGGGCTTCA R:GGATTGTGGCTAAACCCCAGA
p4	F:ATCCTCCTTCTTCAGGCTTGGGC R:CCAGAAAGCCAATCAGAGCCACAG
p5	F:CAGTCAAGACAATGCTTAGTTCAGA R:AGCTGAGATCATGCCACCTGCA
p6	F:CAGTGGTGGTATCTCCATCAAGG R:TCCTGGCTCTAACAACATCCC
